# Supplementary material for: Detection of a streptogramin A O-acetyltransferase gene (vatD) in the chromosome of Clostridium botulinum isolated from infants in the United States
Source: Appl Environ Microbiol. 2025 Jul 22;91(8):e00090-25. doi: 10.1128/aem.00090-25 (PMC12366311; doi:10.1128/aem.00090-25)
Supplement: Supplemental tables — Tables S1 to S3. [file aem.00090-25-s0002.xlsx]

## Sheet: Supplementary Table S1
Supplementary Table S1: Bactopia pipeline summary report with raw reads and assembly metrics
Strains	genome_size	species	mlst_scheme	mlst_st	annotator_total_CDS	annotator_total_gene	annotator_total_rRNA	annotator_total_repeat_region	annotator_total_tRNA	assembler_total_contig	assembler_total_contig_length	assembler_max_contig_length	assembler_mean_contig_length	assembler_median_contig_length	assembler_min_contig_length	assembler_n50_contig_length	assembler_l50_contig_count	assembler_num_contig_non_acgtn	assembler_contig_percent_a	assembler_contig_percent_c	assembler_contig_percent_g	assembler_contig_percent_t	assembler_contig_percent_n	assembler_contig_non_acgtn	assembler_contigs_greater_1m	assembler_contigs_greater_100k	assembler_contigs_greater_10k	assembler_contigs_greater_1k	assembler_percent_contigs_greater_1m	assembler_percent_contigs_greater_100k	assembler_percent_contigs_greater_10k	assembler_percent_contigs_greater_1k	qc_final_is_paired	qc_final_total_bp	qc_final_coverage	qc_final_read_total	qc_final_read_min	qc_final_read_mean	qc_final_read_std	qc_final_read_median	qc_final_read_max	qc_final_read_25th	qc_final_read_75th	qc_final_qual_min	qc_final_qual_mean	qc_final_qual_std	qc_final_qual_max	qc_final_qual_median	qc_final_qual_25th
CDC64016B1	4000000	Clostridium botulinum	cbotulinum	100	3785	3873	11	4	77	21	4111121	800258	195767	18409	726	671514	3	0	35.5	14.42	13.57	36.51	0	0	0	9	11	20	0	42.86	52.38	95.24	TRUE	358734377	89.6836	1467946	31	244.379	26.7923	251	251	250	251	17.5	35.6801	3.1518	38	37	35
CDC64159	4000000	Clostridium botulinum	cbotulinum	100	3807	3893	10	4	76	25	4134062	1259037	165362	4047	699	532094	3	0	38.01	12.38	15.59	34.01	0	0	1	10	11	23	4	40	44	92	TRUE	196650879	49.1627	1319264	31	149.061	10.1574	151	151	151	151	25	35.5156	1.4558	37	36	35.5
CDC64160	4000000	Clostridium botulinum	cbotulinum	119	3844	3932	11	3	77	21	4172949	1260665	198711	4678	836	846544	2	0	36.09	13.9	14.1	35.91	0	0	1	8	9	19	4.76	38.1	42.86	90.48	TRUE	345247884	86.312	2314206	31	149.186	9.7658	151	151	151	151	24.5	35.5414	1.4208	37	36	36
CDC64161	4000000	Clostridium botulinum	cbotulinum	100	3809	3893	8	3	76	20	4141815	1104981	207090	4950	834	752386	3	0	35.13	14.85	13.13	36.89	0	0	1	8	9	18	5	40	45	90	TRUE	218607055	54.6518	1465548	31	149.164	9.853	151	151	151	151	25	35.5401	1.4158	37	36	36
CDC64163	4000000	Clostridium botulinum	cbotulinum	100	3856	3943	10	4	77	20	4178410	1149443	208920	4950	709	752509	3	0	33.57	15.96	11.99	38.48	0	0	1	8	9	19	5	40	45	95	TRUE	300566246	75.1415	2017804	31	148.957	10.4921	151	151	151	151	25	35.5716	1.3931	37	36	36
CDC64165	4000000	Clostridium botulinum	cbotulinum	100	3805	3888	8	3	75	23	4140115	1661462	180005	4678	589	530660	2	0	36.66	13.31	14.67	35.35	0	0	1	9	10	20	4.35	39.13	43.48	86.96	TRUE	204475121	51.1187	1371456	31	149.093	10.2131	151	151	151	151	25	35.5023	1.447	37	36	36
CDC64167	4000000	Clostridium botulinum	cbotulinum	100	3868	3935	9	3	58	36	4176788	658333	116021	10598	539	375016	5	0	36.32	13.96	13.98	35.74	0	0	0	12	18	30	0	33.33	50	83.33	TRUE	150914343	37.7285	1042818	31	144.718	18.8126	151	151	150	151	23	32.3933	2.4343	37	33	31
CDC64176	4000000	Clostridium botulinum	cbotulinum	100	3788	3859	7	3	64	24	4118030	1466570	171584	6581	894	1260171	2	0	36.59	13.66	14.31	35.44	0	0	2	7	11	23	8.33	29.17	45.83	95.83	TRUE	360405960	90.1015	2475052	31	145.615	17.2929	151	151	150	151	24	32.3915	2.4223	37	33	31
CDC64181	4000000	Clostridium botulinum	cbotulinum	100	3858	3943	9	4	76	25	4184817	830899	167392	28665	957	445801	4	0	38.52	11.71	16.24	33.53	0	0	0	11	14	24	0	44	56	96	TRUE	291784401	72.9461	1958582	31	148.977	10.4812	151	151	151	151	25	35.5185	1.4354	37	36	36
CDC64182	4000000	Clostridium botulinum	cbotulinum	100	3809	3893	8	4	76	22	4148339	1259907	188560	5441	508	671112	3	0	35.42	14.35	13.63	36.61	0	0	1	8	10	19	4.55	36.36	45.45	86.36	TRUE	267009236	66.7523	1793344	31	148.889	10.6716	151	151	151	151	24.5	35.4868	1.4703	37	36	36
CDC64183	4000000	Clostridium botulinum	cbotulinum	100	3854	3938	9	4	75	19	4177973	2790895	219893	3313	508	2790895	1	0	35.83	14.16	13.79	36.22	0	0	1	6	7	17	5.26	31.58	36.84	89.47	TRUE	381185575	95.2964	2561076	31	148.838	10.8324	151	151	151	151	24.5	35.5696	1.3832	37	36	36
CDC64185	4000000	Clostridium botulinum	cbotulinum	100	4376	4478	9	4	93	22	4600433	1259975	209110	16945	819	578896	3	0	34.06	15.66	12.29	38	0	0	1	10	11	20	4.55	45.45	50	90.91	TRUE	399999910	100	2688400	31	148.787	10.8458	151	151	151	151	24	35.5735	1.4021	37	36	36
CDC64187	4000000	Clostridium botulinum	cbotulinum	100	3819	3906	10	1	77	22	4146930	1259925	188496	4950	544	530660	3	0	38.05	12.2	15.77	33.98	0	0	1	9	10	18	4.55	40.91	45.45	81.82	TRUE	355087917	88.772	2378100	31	149.316	9.4419	151	151	151	151	25	35.4013	1.5176	37	36	35.5
CDC64190	4000000	Clostridium botulinum	cbotulinum	118	3820	3906	10	4	76	17	4157214	1947317	244542	3282	650	833667	2	0	35.57	14.18	13.75	36.5	0	0	1	7	8	15	5.88	41.18	47.06	88.24	TRUE	399999834	100	2683268	31	149.071	10.2325	151	151	151	151	24	35.4714	1.4652	37	36	36
CDC64192	4000000	Clostridium botulinum	cbotulinum	100	3805	3884	10	2	69	22	4139966	1930899	188180	2969	544	530660	2	0	35.36	14.66	13.32	36.66	0	0	1	8	9	17	4.55	36.36	40.91	77.27	TRUE	399999767	99.9999	2677514	31	149.392	9.132	151	151	151	151	24.5	35.3743	1.56	37	36	35.5
CDC64193	4000000	Clostridium botulinum	cbotulinum	115	3874	3962	9	3	78	22	4174247	1241446	189738	9064	658	856715	2	0	34.85	14.76	13.13	37.26	0	0	1	7	11	17	4.55	31.82	50	77.27	TRUE	399999796	100	2679124	31	149.303	9.3931	151	151	151	151	24.5	35.4009	1.5217	37	36	35.5
CDC64195	4000000	Clostridium botulinum	cbotulinum	100	3806	3893	10	3	77	21	4143288	1259851	197299	4745	628	671155	3	0	36.44	13.79	14.19	35.58	0	0	1	8	10	18	4.76	38.1	47.62	85.71	TRUE	266909567	66.7274	1090994	31	244.648	26.3209	251	251	250	251	17.5	35.8056	3.2276	38	37.5	35
CDC64197	4000000	Clostridium botulinum	cbotulinum	100	3857	3931	8	2	66	31	4173888	824254	134641	14710	654	389225	4	0	35.64	14.26	13.68	36.41	0	0	0	11	16	28	0	35.48	51.61	90.32	TRUE	399999928	100	2733078	31	146.356	15.8404	151	151	150	151	23	32.5548	2.4145	37	33	31
CDC64295E1	4000000	Clostridium botulinum	cbotulinum	128	3805	3890	9	4	76	21	4139059	1930739	197098	4678	819	750508	2	0	35.23	14.63	13.35	36.79	0	0	1	7	9	18	4.76	33.33	42.86	85.71	TRUE	310935257	77.7338	2101626	31	147.95	13.4036	151	151	150	151	24.5	35.7421	1.1993	37	36	36
CDC67234	4000000	Clostridium botulinum	cbotulinum	119	3782	3870	11	4	77	21	4132512	825089	196786	3311	628	771687	3	0	34.46	15.27	12.71	37.55	0	0	0	9	10	18	0	42.86	47.62	85.71	TRUE	321808418	80.4521	1315284	31	244.668	25.1657	251	251	250	251	17	36.1909	2.5927	38	37	35.5
CDC75010PL1	4000000	Clostridium botulinum	cbotulinum	123	3870	3949	8	2	71	21	4168922	1673050	198520	28475	550	614325	2	0	35.13	14.53	13.42	36.92	0	0	1	9	11	20	4.76	42.86	52.38	95.24	TRUE	245949698	61.4875	1657072	31	148.424	12.0932	151	151	150	151	25	35.665	1.3319	37	36	36
CDC75088T1	4000000	Clostridium botulinum	cbotulinum	134	3899	3973	8	2	66	34	4213333	597737	123921	64701	503	270795	5	0	34.53	15.33	12.46	37.67	0	0	0	13	24	32	0	38.24	70.59	94.12	TRUE	400000161	100	2688080	31	148.805	10.7132	151	151	150.5	151	24.5	35.1131	1.7233	37	36	35
CDC75119PL2	4000000	Clostridium botulinum	cbotulinum	176	4045	4124	9	5	70	25	4275500	1335747	171020	18280	532	456388	3	0	35.36	14.53	13.5	36.61	0	0	1	10	13	21	4	40	52	84	TRUE	400000078	100	1654122	33	241.82	29.224	251	251	250	251	17	36.6857	2.4798	38	38	36.5
CDC76028H1	4000000	Clostridium botulinum	cbotulinum	100	3854	3938	8	3	76	24	4179642	831004	174151	16861	590	529311	3	0	36.84	13.35	14.61	35.2	0	0	0	11	12	22	0	45.83	50	91.67	TRUE	399999864	100	2685320	31	148.958	10.4078	151	151	151	151	25	35.0556	1.7557	37	36	34.5
CDC76029B1	4000000	Clostridium botulinum	cbotulinum	115	3954	4042	9	3	78	23	4230309	1241447	183926	13761	658	1189098	2	0	34.17	15.45	12.45	37.94	0	0	2	7	12	18	8.7	30.43	52.17	78.26	TRUE	399999892	100	2690412	31	148.676	11.1697	151	151	151	151	24.5	35.1654	1.6786	37	36	35
CDC76090	4000000	Clostridium botulinum	cbotulinum	100	3870	3957	10	2	77	25	4184144	830887	167365	28665	957	434591	4	0	35.92	14.2	13.74	36.14	0	0	0	11	13	24	0	44	52	96	TRUE	399999845	99.9999	2679718	31	149.269	9.4243	151	151	151	151	25	35.0708	1.7666	37	36	35
CDC76110	4000000	Clostridium botulinum	cbotulinum	146	3891	3964	8	6	65	26	4166557	1087018	160252	47343	554	402216	4	0	35.87	14.22	13.52	36.39	0	0	1	10	17	24	3.85	38.46	65.38	92.31	TRUE	399999891	100	2700388	31	148.126	12.5587	151	151	150	151	25	34.4674	1.996	37	35	34
CDC76122B1	4000000	Clostridium botulinum	cbotulinum	100	3828	3913	9	3	76	22	4151019	1259233	188682	3995	850	1065205	2	0	36.14	13.72	14.24	35.9	0	0	2	8	9	19	9.09	36.36	40.91	86.36	TRUE	400000008	100	2684960	31	148.978	10.3595	151	151	151	151	25	34.5373	2.0257	37	35	34
CDC76190T1	4000000	Clostridium botulinum	cbotulinum	100	3809	3895	9	3	77	21	4141163	1105078	197198	4678	508	749048	3	0	36.6	13.5	14.49	35.41	0	0	1	8	9	18	4.76	38.1	42.86	85.71	TRUE	331090162	82.7726	2227500	31	148.637	11.5317	151	151	151	151	25	34.9871	1.7978	37	36	35
CDC76250PL1	4000000	Clostridium botulinum	cbotulinum	100	3807	3891	8	4	76	19	4144107	1930748	218110	4678	834	752393	2	0	34.57	15.18	12.8	37.45	0	0	1	7	8	17	5.26	36.84	42.11	89.47	TRUE	323649030	80.9123	2177776	31	148.614	11.4352	151	151	150	151	25	34.8393	1.7872	37	35.5	34.5
CDC77012B1	4000000	Clostridium botulinum	cbotulinum	159	3811	3895	8	4	76	21	4147233	1259991	197487	6884	834	532189	3	0	36.28	13.49	14.49	35.74	0	0	1	9	10	19	4.76	42.86	47.62	90.48	TRUE	382467786	95.617	2571630	31	148.726	11.075	151	151	150.5	151	25	34.4053	1.9616	37	35	33.5
CDC77067H1	4000000	Clostridium botulinum	cbotulinum	100	3857	3928	9	3	62	26	4177711	1259190	160681	16811	508	445027	3	0	33.95	15.66	12.29	38.1	0	0	1	11	13	24	3.85	42.31	50	92.31	TRUE	187994510	46.9987	1266558	31	148.429	12.3503	151	151	151	151	25	34.068	2.0885	37	35	33
CDC77171B1	4000000	Clostridium botulinum	cbotulinum	100	3814	3898	8	4	76	17	4148611	1260144	244035	140334	1344	532174	3	0	37.2	13.02	14.96	34.82	0	0	1	9	10	17	5.88	52.94	58.82	100	TRUE	356916007	89.229	1465638	31	243.523	28.4447	251	251	250	251	18	36.6934	2.4997	38	38	36.5
NT76117PL3	4000000	Clostridium botulinum	cbotulinum	NA	3619	3706	10	9	77	20	3999613	1269109	199980	4002	724	574477	3	0	35.23	14.73	13.35	36.68	0	0	1	8	9	18	5	40	45	90	TRUE	400000226	100	2681330	31	149.179	9.6995	151	151	151	151	25	34.6033	1.9948	37	35	34
NT76259H2	4000000	Clostridium botulinum	cbotulinum	100	3496	3580	9	2	75	25	3881574	683249	155262	5223	508	352842	4	0	36.56	13.47	14.67	35.3	0	0	0	11	12	23	0	44	48	92	TRUE	399999806	100	2687546	31	148.834	10.9511	151	151	151	151	25	34.776	1.8309	37	35.5	34.5
NT77026E1	4000000	Clostridium botulinum	cbotulinum	NA	3783	3857	7	7	67	56	4183092	363560	74698	37280	582	194730	9	0	35.35	14.57	13.33	36.76	0	0	0	16	37	49	0	28.57	66.07	87.5	TRUE	324358823	81.0897	2179272	31	148.838	11.0751	151	151	151	151	24.5	34.3781	1.9942	37	35	33.5
[truncated: 19 more columns]

## Sheet: Supplemenatry Table S2
Supplementary Table S2: Metadata from the 19 C. botulinum vatD+ strains exported from NCBI database.
Sample Name	Strain	Isolate identifiers	Isolate	Species	Date	Location	Isolation source	Isolation type	BioSample	Assembly	AMR genotypes	Host disease	bont subtype	BioProject	Run	Collected by	Method
Br_Dura	BrDuraAf	"BrDuraAf","Cbot0050o","Cbot0050o-BrDuraAf","SRS1915434"	PDT000207571.1	Clostridium botulinum	1987	Argentina		environmental/other	SAMN06022741	GCA_002103885.1	ant(9)=HMM,catA=HMM,cfr=COMPLETE,cplR=COMPLETE,fosX=HMM,lsa=HMM,vat(D)=COMPLETE		A2, F5	PRJNA353866		Universidad Nacional de Cuyo	SPAdes v. 3.7.1
SRX19285913		"I5","SRS16687450","human"	PDT001611423.1	Clostridium botulinum	2018	China: Beijing	feces	clinical	SAMN33095721	GCA_028576575.1	ant(9)=HMM,catA=HMM,cfr=COMPLETE,cplR=COMPLETE,fosX=HMM,lsa=HMM,vat(D)=COMPLETE	Infant Botulism	B2	PRJNA931660	SRR23344024	Chinese Center for Disease Control and Prevention	SKESA v. 2.2
SRX19285910		"I13","SRS16687447","human"	PDT001611426.1	Clostridium botulinum	2021	China: Hubei	feces	clinical	SAMN33095754	GCA_028576515.1	ant(9)=HMM,catA=HMM,cfr=COMPLETE,cplR=COMPLETE,fosX=HMM,lsa=HMM,vat(D)=COMPLETE	Infant Botulism	B2	PRJNA931660	SRR23344027	Chinese Center for Disease Control and Prevention	SKESA v. 2.2
SRX19285908		"I11_feces_5","SRS16687445","human"	PDT001611428.1	Clostridium botulinum	2020	China: Beijing	feces	clinical	SAMN33095752	GCA_028582915.1	ant(9)=HMM,catA=HMM,cfr=COMPLETE,cplR=COMPLETE,fosX=HMM,lsa=HMM,vat(D)=COMPLETE	Infant Botulism	B2	PRJNA931660	SRR23344029	Chinese Center for Disease Control and Prevention	SKESA v. 2.2
SRX19285905		"I11_feces_8","SRS16687442","human"	PDT001611431.1	Clostridium botulinum	2020	China: Beijing	feces	clinical	SAMN33095749	GCA_028577135.1	ant(9)=HMM,catA=HMM,cfr=COMPLETE,cplR=COMPLETE,fosX=HMM,lsa=HMM,vat(D)=COMPLETE	Infant Botulism	B2	PRJNA931660	SRR23344032	Chinese Center for Disease Control and Prevention	SKESA v. 2.2
SRX19285904		"I11_feces_7","SRS16687441","human"	PDT001611432.1	Clostridium botulinum	2020	China: Beijing	feces	clinical	SAMN33095748	GCA_028577095.1	ant(9)=HMM,catA=HMM,cfr=COMPLETE,cplR=COMPLETE,fosX=HMM,lsa=HMM,vat(D)=COMPLETE	Infant Botulism	B2	PRJNA931660	SRR23344033	Chinese Center for Disease Control and Prevention	SKESA v. 2.2
SRX19285903		"I11_feces_3","SRS16687439","human"	PDT001611433.1	Clostridium botulinum	2020	China: Beijing	feces	clinical	SAMN33095747	GCA_028576495.1	ant(9)=HMM,catA=HMM,cfr=COMPLETE,cplR=COMPLETE,fosX=HMM,lsa=HMM,vat(D)=COMPLETE	Infant Botulism	B2	PRJNA931660	SRR23344034	Chinese Center for Disease Control and Prevention	SKESA v. 2.2
SRX19285902		"I4","SRS16687440","human"	PDT001611434.1	Clostridium botulinum	2020	China: Beijing	feces	clinical	SAMN33095720	GCA_028576455.1	ant(9)=HMM,catA=HMM,cfr=COMPLETE,cplR=COMPLETE,fosX=HMM,lsa=HMM,vat(D)=COMPLETE	Infant Botulism	B2	PRJNA931660	SRR23344035	Chinese Center for Disease Control and Prevention	SKESA v. 2.2
SRX19285901		"I11_soil_11","SRS16687437","environment"	PDT001611435.1	Clostridium botulinum	2020	China: Beijing	soil	environmental/other	SAMN33095746	GCA_028576475.1	ant(9)=HMM,catA=HMM,cfr=COMPLETE,cplR=COMPLETE,fosX=HMM,lsa=HMM,vat(D)=COMPLETE	Infant Botulism	B2	PRJNA931660	SRR23344036	Chinese Center for Disease Control and Prevention	SKESA v. 2.2
SRX19285899		"I11_feces_6","SRS16687435","human"	PDT001611437.1	Clostridium botulinum	2020	China: Beijing	feces	clinical	SAMN33095744	GCA_028577895.1	ant(9)=HMM,catA=HMM,cfr=COMPLETE,cplR=COMPLETE,fosX=HMM,lsa=HMM,vat(D)=COMPLETE	Infant Botulism	B2	PRJNA931660	SRR23344038	Chinese Center for Disease Control and Prevention	SKESA v. 2.2
SRX19285898		"I11_soil_9","SRS16687434","environment"	PDT001611438.1	Clostridium botulinum	2020	China: Beijing	soil	environmental/other	SAMN33095743	GCA_028576395.1	ant(9)=HMM,catA=HMM,cfr=COMPLETE,cplR=COMPLETE,fosX=HMM,lsa=HMM,vat(D)=COMPLETE	Infant Botulism	B2	PRJNA931660	SRR23344039	Chinese Center for Disease Control and Prevention	SKESA v. 2.2
SRX19285896		"I11_soil_7","SRS16687433","environment"	PDT001611440.1	Clostridium botulinum	2020	China: Beijing	soil	environmental/other	SAMN33095741	GCA_028582865.1	ant(9)=HMM,catA=HMM,cfr=COMPLETE,cplR=COMPLETE,fosX=HMM,lsa=HMM,vat(D)=COMPLETE	Infant Botulism	B2	PRJNA931660	SRR23344041	Chinese Center for Disease Control and Prevention	SKESA v. 2.2
SRX19285895		"I11_soil_6","SRS16687432","environment"	PDT001611441.1	Clostridium botulinum	2020	China: Beijing	soil	environmental/other	SAMN33095740	GCA_028582855.1	ant(9)=HMM,catA=HMM,cfr=COMPLETE,cplR=COMPLETE,fosX=HMM,lsa=HMM,vat(D)=COMPLETE	Infant Botulism	B2	PRJNA931660	SRR23344042	Chinese Center for Disease Control and Prevention	SKESA v. 2.2
SRX19285894		"I11_soil_5","SRS16687431","environment"	PDT001611442.1	Clostridium botulinum	2020	China: Beijing	soil	environmental/other	SAMN33095739	GCA_028576435.1	ant(9)=HMM,catA=HMM,cfr=COMPLETE,cplR=COMPLETE,fosX=HMM,lsa=HMM,vat(D)=COMPLETE	Infant Botulism	B2	PRJNA931660	SRR23344043	Chinese Center for Disease Control and Prevention	SKESA v. 2.2
SRX19285889		"I11_feces_9","SRS16687426","human"	PDT001611447.1	Clostridium botulinum	2020	China: Beijing	feces	clinical	SAMN33095735	GCA_028576335.1	ant(9)=HMM,catA=HMM,cfr=COMPLETE,cplR=COMPLETE,fosX=HMM,lsa=HMM,vat(D)=COMPLETE	Infant Botulism	B2	PRJNA931660	SRR23344048	Chinese Center for Disease Control and Prevention	SKESA v. 2.2
SRX19285886		"I10","SRS16687423","human"	PDT001611450.1	Clostridium botulinum	2019	China: Beijing	feces	clinical	SAMN33095732	GCA_028576275.1	ant(9)=HMM,catA=HMM,cfr=COMPLETE,cplR=COMPLETE,fosX=HMM,lsa=HMM,vat(D)=COMPLETE	Infant Botulism	B2	PRJNA931660	SRR23344051	Chinese Center for Disease Control and Prevention	SKESA v. 2.2
SRX19285885		"I9","SRS16687422","human"	PDT001611451.1	Clostridium botulinum	2019	China: Beijing	feces	clinical	SAMN33095731	GCA_028577035.1	ant(9)=HMM,catA=HMM,cfr=COMPLETE,cplR=COMPLETE,fosX=HMM,lsa=HMM,vat(D)=COMPLETE	Infant Botulism	B2	PRJNA931660	SRR23344052	Chinese Center for Disease Control and Prevention	SKESA v. 2.2
SRX19285871		"I2","SRS16687408","human"	PDT001611465.1	Clostridium botulinum	2020	China: Shanxi	feces	clinical	SAMN33095718	GCA_028577455.1	ant(9)=HMM,catA=HMM,cfr=COMPLETE,cfr=PARTIAL_END_OF_CONTIG,cplR=COMPLETE,fosX=HMM,lsa=HMM,vat(D)=COMPLETE	Infant Botulism	B2	PRJNA931660	SRR23344066	Chinese Center for Disease Control and Prevention	SKESA v. 2.2
SRX19285870		"I1","SRS16687407","human"	PDT001611466.1	Clostridium botulinum	2021	China: Beijing	feces	clinical	SAMN33095717	GCA_028582835.1	ant(9)=HMM,catA=HMM,cfr=COMPLETE,cplR=COMPLETE,fosX=HMM,lsa=HMM,vat(D)=COMPLETE	Infant Botulism	B2	PRJNA931660	SRR23344067	Chinese Center for Disease Control and Prevention	SKESA v. 2.2

## Sheet: Supplementary Table S3
Supplementary Table S3: BLAST top hits from the analysis of the extracted putative plasmid sequences.
Query ID	Subject ID	Percent Identity (%)	Length (bp)	# Mismatches	# Gap	Query Start	Query End	Subject Start	Subject End	E-value	Bit Score
CDC64016B1-M01025-23-001_S12_L001_00007	gi|2574151795|gb|CP121697.1|	99.861	18718	18	1	58516	77225	243551	262268	0	34415
CDC64016B1-M01025-23-001_S12_L001_00007	gi|2574151795|gb|CP121697.1|	99.764	105962	232	14	129777	235730	55213	161164	0	194300
CDC64016B1-M01025-23-001_S12_L001_00007	gi|1435308767|gb|CP031095.1|	99.189	3946	32	0	245940	249885	61682	57737	0	7110
CDC64016B1-M01025-23-001_S12_L001_00007	gi|1125860236|gb|CP013684.1|	98.592	2485	35	0	58516	61000	5517	3033	0	4396
CDC64016B1-M01025-23-001_S12_L001_00007	gi|2438990672|gb|CP102918.1|	98.496	2792	40	2	235401	238191	119040	121830	0	4922
CDC64016B1-M01025-23-001_S12_L001_00007	gi|1125860236|gb|CP013684.1|	98.438	320	5	0	204712	205031	123899	123580	7.06e-157	564
CDC64016B1-M01025-23-001_S12_L001_00007	gi|670451478|dbj|AB855771.1|	98.413	126	2	0	24380	24505	90247	90122	4.89e-54	222
CDC64016B1-M01025-23-001_S12_L001_00007	gi|670451478|dbj|AB855771.1|	98.376	4618	75	0	19716	24333	34214	29597	0	8113
CDC64016B1-M01025-23-001_S12_L001_00007	gi|2438990672|gb|CP102918.1|	98.169	874	16	0	58512	59385	19223	20096	0	1526
CDC64016B1-M01025-23-001_S12_L001_00007	gi|1435308767|gb|CP031095.1|	98.098	1104	20	1	44856	45959	3671	2569	0	1921
CDC64159-MN0344-21-007_S18_L001_00007	gi|2574151795|gb|CP121697.1|	99.982	39176	7	0	1	39176	131745	92570	0	72306
CDC64159-MN0344-21-007_S18_L001_00007	gi|2574151795|gb|CP121697.1|	99.723	45549	101	7	210866	256410	177162	131635	0	83392
CDC64159-MN0344-21-007_S18_L001_00007	gi|1435308767|gb|CP031095.1|	99.189	3946	32	0	211089	215034	57737	61682	0	7110
CDC64159-MN0344-21-007_S18_L001_00007	gi|2438990672|gb|CP102918.1|	99.071	2798	23	3	222783	225579	121830	119035	0	5020
CDC64159-MN0344-21-007_S18_L001_00007	gi|1125860236|gb|CP013684.1|	98.592	2485	35	0	145435	147919	3033	5517	0	4396
CDC64159-MN0344-21-007_S18_L001_00007	gi|670451478|dbj|AB855771.1|	98.413	126	2	0	181930	182055	90122	90247	4.93e-54	222
CDC64159-MN0344-21-007_S18_L001_00007	gi|670451478|dbj|AB855771.1|	98.376	4618	75	0	182102	186719	29597	34214	0	8113
CDC64159-MN0344-21-007_S18_L001_00007	gi|2438990672|gb|CP102918.1|	98.169	874	16	0	147050	147923	20096	19223	0	1526
CDC64159-MN0344-21-007_S18_L001_00007	gi|1435308767|gb|CP031095.1|	98.098	1104	20	1	160476	161579	2569	3671	0	1921
CDC64159-MN0344-21-007_S18_L001_00007	gi|1125860236|gb|CP013684.1|	98.018	1312	26	0	225570	226881	10716	12027	0	2279
CDC64160-MN0344-21-007_S19_L001_00006	gi|2574151795|gb|CP121697.1|	99.739	45548	95	6	210927	256470	177162	131635	0	83430
CDC64160-MN0344-21-007_S19_L001_00006	gi|2574151795|gb|CP121697.1|	99.692	76543	220	13	1	76537	131745	55213	0	140000
CDC64160-MN0344-21-007_S19_L001_00006	gi|1435308767|gb|CP031095.1|	99.189	3946	32	0	211150	215095	57737	61682	0	7110
CDC64160-MN0344-21-007_S19_L001_00006	gi|2438990672|gb|CP102918.1|	99.071	2798	23	3	222844	225640	121830	119035	0	5020
CDC64160-MN0344-21-007_S19_L001_00006	gi|1125860236|gb|CP013684.1|	98.592	2485	35	0	145496	147980	3033	5517	0	4396
CDC64160-MN0344-21-007_S19_L001_00006	gi|670451478|dbj|AB855771.1|	98.413	126	2	0	181991	182116	90122	90247	4.93e-54	222
CDC64160-MN0344-21-007_S19_L001_00006	gi|670451478|dbj|AB855771.1|	98.376	4618	75	0	182163	186780	29597	34214	0	8113
CDC64160-MN0344-21-007_S19_L001_00006	gi|1435308767|gb|CP031095.1|	98.138	1665	31	0	254806	256470	114895	116559	0	2904
CDC64160-MN0344-21-007_S19_L001_00006	gi|2438990672|gb|CP102918.1|	98.138	1665	31	0	254806	256470	70064	68400	0	2904
CDC64160-MN0344-21-007_S19_L001_00006	gi|1125860236|gb|CP013684.1|	98.018	1312	26	0	225631	226942	10716	12027	0	2279
CDC64161-MN0344-21-007_S20_L001_00006	gi|2574151795|gb|CP121697.1|	99.956	29530	11	1	225119	254646	161164	131635	0	54458
CDC64161-MN0344-21-007_S20_L001_00006	gi|2574151795|gb|CP121697.1|	99.693	76543	219	13	1	76537	131745	55213	0	140000
CDC64161-MN0344-21-007_S20_L001_00006	gi|1435308767|gb|CP031095.1|	99.189	3946	32	0	210964	214909	57737	61682	0	7110
CDC64161-MN0344-21-007_S20_L001_00006	gi|1125860236|gb|CP013684.1|	98.592	2485	35	0	145310	147794	3033	5517	0	4396
CDC64161-MN0344-21-007_S20_L001_00006	gi|2438990672|gb|CP102918.1|	98.496	2792	40	2	222658	225448	121830	119040	0	4922
CDC64161-MN0344-21-007_S20_L001_00006	gi|1125860236|gb|CP013684.1|	98.438	320	5	0	1283	1602	123580	123899	7.06e-157	564
CDC64161-MN0344-21-007_S20_L001_00006	gi|670451478|dbj|AB855771.1|	98.413	126	2	0	181805	181930	90122	90247	4.89e-54	222
CDC64161-MN0344-21-007_S20_L001_00006	gi|670451478|dbj|AB855771.1|	98.376	4618	75	0	181977	186594	29597	34214	0	8113
CDC64161-MN0344-21-007_S20_L001_00006	gi|1435308767|gb|CP031095.1|	98.138	1665	31	0	252982	254646	114895	116559	0	2904
CDC64161-MN0344-21-007_S20_L001_00006	gi|2438990672|gb|CP102918.1|	98.138	1665	31	0	252982	254646	70064	68400	0	2904
CDC64163-MN0344-21-007_S17_L001_00006	gi|2574151795|gb|CP121697.1|	99.861	18718	18	1	57610	76319	243551	262268	0	34415
CDC64163-MN0344-21-007_S17_L001_00006	gi|2574151795|gb|CP121697.1|	99.709	121980	315	19	129053	251022	55213	177162	0	223300
CDC64163-MN0344-21-007_S17_L001_00006	gi|1435308767|gb|CP031095.1|	99.189	3946	32	0	246854	250799	61682	57737	0	7110
CDC64163-MN0344-21-007_S17_L001_00006	gi|2438990672|gb|CP102918.1|	99.071	2798	23	3	236309	239105	119035	121830	0	5020
CDC64163-MN0344-21-007_S17_L001_00006	gi|1125860236|gb|CP013684.1|	98.592	2485	35	0	57610	60094	5517	3033	0	4396
CDC64163-MN0344-21-007_S17_L001_00006	gi|670451478|dbj|AB855771.1|	98.413	126	2	0	23474	23599	90247	90122	4.93e-54	222
CDC64163-MN0344-21-007_S17_L001_00006	gi|670451478|dbj|AB855771.1|	98.376	4618	75	0	18810	23427	34214	29597	0	8113
CDC64163-MN0344-21-007_S17_L001_00006	gi|2438990672|gb|CP102918.1|	98.169	874	16	0	57606	58479	19223	20096	0	1526
CDC64163-MN0344-21-007_S17_L001_00006	gi|1435308767|gb|CP031095.1|	98.098	1104	20	1	43950	45053	3671	2569	0	1921
CDC64163-MN0344-21-007_S17_L001_00006	gi|1125860236|gb|CP013684.1|	98.018	1312	26	0	235007	236318	12027	10716	0	2279
CDC64165-MN0344-21-007_S14_L001_00007	gi|2574151795|gb|CP121697.1|	99.749	96379	224	14	129053	225423	55213	151581	0	176600
CDC64165-MN0344-21-007_S14_L001_00007	gi|2574151795|gb|CP121697.1|	99.473	25632	106	11	225330	250956	151555	177162	0	46558
CDC64165-MN0344-21-007_S14_L001_00007	gi|1435308767|gb|CP031095.1|	99.189	3946	32	0	246788	250733	61682	57737	0	7110
CDC64165-MN0344-21-007_S14_L001_00007	gi|2438990672|gb|CP102918.1|	99.071	2798	23	3	236243	239039	119035	121830	0	5020
CDC64165-MN0344-21-007_S14_L001_00007	gi|1125860236|gb|CP013684.1|	98.592	2485	35	0	57610	60094	5517	3033	0	4396
CDC64165-MN0344-21-007_S14_L001_00007	gi|670451478|dbj|AB855771.1|	98.413	126	2	0	23474	23599	90247	90122	4.93e-54	222
CDC64165-MN0344-21-007_S14_L001_00007	gi|670451478|dbj|AB855771.1|	98.376	4618	75	0	18810	23427	34214	29597	0	8113
CDC64165-MN0344-21-007_S14_L001_00007	gi|2438990672|gb|CP102918.1|	98.169	874	16	0	57606	58479	19223	20096	0	1526
CDC64165-MN0344-21-007_S14_L001_00007	gi|1435308767|gb|CP031095.1|	98.098	1104	20	1	43950	45053	3671	2569	0	1921
CDC64165-MN0344-21-007_S14_L001_00007	gi|1125860236|gb|CP013684.1|	98.018	1312	26	0	234941	236252	12027	10716	0	2279
CDC64167-MN0344-20-001_S9_L001_00008	gi|2574151795|gb|CP121697.1|	99.866	18718	17	1	149995	168704	262268	243551	0	34420
CDC64167-MN0344-20-001_S9_L001_00008	gi|2574151795|gb|CP121697.1|	99.353	35994	217	13	61274	97261	91196	55213	0	65163
CDC64167-MN0344-20-001_S9_L001_00008	gi|1321441669|gb|CP014152.1|	98.845	2943	27	4	197346	200282	67459	70400	0	5240
CDC64167-MN0344-20-001_S9_L001_00008	gi|2331081440|dbj|AP025141.1|	98.511	4567	58	2	20351	24916	105751	101194	0	8048
CDC64167-MN0344-20-001_S9_L001_00008	gi|2438990672|gb|CP102918.1|	98.311	5211	84	3	192647	197854	170213	165004	0	9132
CDC64167-MN0344-20-001_S9_L001_00008	gi|2331081440|dbj|AP025141.1|	98.25	1086	13	6	44051	45133	86634	85552	0	1895
CDC64167-MN0344-20-001_S9_L001_00008	gi|2438990672|gb|CP102918.1|	98.169	874	16	0	167835	168708	20096	19223	0	1526
CDC64167-MN0344-20-001_S9_L001_00008	gi|1321441669|gb|CP014152.1|	98.076	4730	89	2	201081	205809	71976	76704	0	8229
CDC64167-MN0344-20-001_S9_L001_00008	gi|1125884293|gb|CP013710.1|	98.076	4730	89	2	201081	205809	207409	202681	0	8229
CDC64167-MN0344-20-001_S9_L001_00008	gi|1125884293|gb|CP013710.1|	98.003	601	12	0	253383	253983	221753	221153	0	1044
CDC64176-MN0344-20-001_S10_L001_00005	gi|2574151795|gb|CP121697.1|	99.82	19461	16	2	98727	118187	198838	179397	0	35726
CDC64176-MN0344-20-001_S10_L001_00005	gi|2574151795|gb|CP121697.1|	99.754	108499	249	14	132532	241022	163701	55213	0	198900
CDC64176-MN0344-20-001_S10_L001_00005	gi|2331081440|dbj|AP025141.1|	99.331	1644	11	0	177140	178783	98255	96612	0	2976
CDC64176-MN0344-20-001_S10_L001_00005	gi|1435308767|gb|CP031095.1|	99.189	3946	32	0	119234	123179	57737	61682	0	7110
CDC64176-MN0344-20-001_S10_L001_00005	gi|2331081440|dbj|AP025141.1|	98.774	1631	18	2	167756	169386	106097	104469	0	2900
CDC64176-MN0344-20-001_S10_L001_00005	gi|1125860236|gb|CP013684.1|	98.592	2485	35	0	51901	54385	3033	5517	0	4396
CDC64176-MN0344-20-001_S10_L001_00005	gi|670451478|dbj|AB855771.1|	98.413	126	2	0	90075	90200	90122	90247	4.96e-54	222
CDC64176-MN0344-20-001_S10_L001_00005	gi|670451478|dbj|AB855771.1|	98.376	4618	75	0	90247	94864	29597	34214	0	8113
CDC64176-MN0344-20-001_S10_L001_00005	gi|1435308767|gb|CP031095.1|	98.098	1104	20	1	66942	68045	2569	3671	0	1921
CDC64176-MN0344-20-001_S10_L001_00005	gi|1125860236|gb|CP013684.1|	98.018	1312	26	0	133757	135068	10716	12027	0	2279
CDC64181-MN0344-21-007_S16_L001_00008	gi|2574151795|gb|CP121697.1|	99.861	18718	18	1	57610	76319	243551	262268	0	34415
CDC64181-MN0344-21-007_S16_L001_00008	gi|2574151795|gb|CP121697.1|	99.662	121980	372	19	129053	251022	55213	177162	0	222900
CDC64181-MN0344-21-007_S16_L001_00008	gi|1435308767|gb|CP031095.1|	99.189	3946	32	0	246854	250799	61682	57737	0	7110
CDC64181-MN0344-21-007_S16_L001_00008	gi|2438990672|gb|CP102918.1|	99.071	2798	23	3	236309	239105	119035	121830	0	5020
CDC64181-MN0344-21-007_S16_L001_00008	gi|1125860236|gb|CP013684.1|	98.592	2485	35	0	57610	60094	5517	3033	0	4396
CDC64181-MN0344-21-007_S16_L001_00008	gi|670451478|dbj|AB855771.1|	98.413	126	2	0	23474	23599	90247	90122	4.93e-54	222
CDC64181-MN0344-21-007_S16_L001_00008	gi|670451478|dbj|AB855771.1|	98.376	4618	75	0	18810	23427	34214	29597	0	8113
CDC64181-MN0344-21-007_S16_L001_00008	gi|2438990672|gb|CP102918.1|	98.169	874	16	0	57606	58479	19223	20096	0	1526
CDC64181-MN0344-21-007_S16_L001_00008	gi|1435308767|gb|CP031095.1|	98.098	1104	20	1	43950	45053	3671	2569	0	1921
CDC64181-MN0344-21-007_S16_L001_00008	gi|1125860236|gb|CP013684.1|	98.018	1312	26	0	235007	236318	12027	10716	0	2279
CDC64182-MN0344-21-007_S22_L001_00006	gi|2574151795|gb|CP121697.1|	99.866	18718	17	1	57610	76319	243551	262268	0	34420
CDC64182-MN0344-21-007_S22_L001_00006	gi|2574151795|gb|CP121697.1|	99.762	105962	234	14	128867	234820	55213	161164	0	194300
CDC64182-MN0344-21-007_S22_L001_00006	gi|1435308767|gb|CP031095.1|	99.189	3946	32	0	245030	248975	61682	57737	0	7110
CDC64182-MN0344-21-007_S22_L001_00006	gi|1125860236|gb|CP013684.1|	98.592	2485	35	0	57610	60094	5517	3033	0	4396
CDC64182-MN0344-21-007_S22_L001_00006	gi|2438990672|gb|CP102918.1|	98.496	2792	40	2	234491	237281	119040	121830	0	4922
CDC64182-MN0344-21-007_S22_L001_00006	gi|1125860236|gb|CP013684.1|	98.438	320	5	0	203802	204121	123899	123580	7.06e-157	564
CDC64182-MN0344-21-007_S22_L001_00006	gi|670451478|dbj|AB855771.1|	98.413	126	2	0	23474	23599	90247	90122	4.89e-54	222
CDC64182-MN0344-21-007_S22_L001_00006	gi|670451478|dbj|AB855771.1|	98.376	4618	75	0	18810	23427	34214	29597	0	8113
CDC64182-MN0344-21-007_S22_L001_00006	gi|2438990672|gb|CP102918.1|	98.169	874	16	0	57606	58479	19223	20096	0	1526
CDC64182-MN0344-21-007_S22_L001_00006	gi|1435308767|gb|CP031095.1|	98.098	1104	20	1	43950	45053	3671	2569	0	1921
CDC64183-MN0344-21-007_S23_L001_00004	gi|2574151795|gb|CP121697.1|	99.861	18718	18	1	57610	76319	243551	262268	0	34415
CDC64183-MN0344-21-007_S23_L001_00004	gi|2574151795|gb|CP121697.1|	99.711	121980	313	19	129053	251022	55213	177162	0	223300
CDC64183-MN0344-21-007_S23_L001_00004	gi|1435308767|gb|CP031095.1|	99.189	3946	32	0	246854	250799	61682	57737	0	7110
CDC64183-MN0344-21-007_S23_L001_00004	gi|2438990672|gb|CP102918.1|	99.071	2798	23	3	236309	239105	119035	121830	0	5020
CDC64183-MN0344-21-007_S23_L001_00004	gi|1125860236|gb|CP013684.1|	98.592	2485	35	0	57610	60094	5517	3033	0	4396
CDC64183-MN0344-21-007_S23_L001_00004	gi|670451478|dbj|AB855771.1|	98.413	126	2	0	23474	23599	90247	90122	4.93e-54	222
CDC64183-MN0344-21-007_S23_L001_00004	gi|670451478|dbj|AB855771.1|	98.376	4618	75	0	18810	23427	34214	29597	0	8113
CDC64183-MN0344-21-007_S23_L001_00004	gi|2438990672|gb|CP102918.1|	98.169	874	16	0	57606	58479	19223	20096	0	1526
CDC64183-MN0344-21-007_S23_L001_00004	gi|1435308767|gb|CP031095.1|	98.098	1104	20	1	43950	45053	3671	2569	0	1921
CDC64183-MN0344-21-007_S23_L001_00004	gi|1125860236|gb|CP013684.1|	98.018	1312	26	0	235007	236318	12027	10716	0	2279
CDC64185-MN0344-21-007_S24_L001_00008	gi|2574151795|gb|CP121697.1|	99.956	29530	11	1	225119	254646	161164	131635	0	54458
CDC64185-MN0344-21-007_S24_L001_00008	gi|2574151795|gb|CP121697.1|	99.692	76543	220	13	1	76537	131745	55213	0	140000
CDC64185-MN0344-21-007_S24_L001_00008	gi|1435308767|gb|CP031095.1|	99.189	3946	32	0	210964	214909	57737	61682	0	7110
CDC64185-MN0344-21-007_S24_L001_00008	gi|1125860236|gb|CP013684.1|	98.592	2485	35	0	145310	147794	3033	5517	0	4396
CDC64185-MN0344-21-007_S24_L001_00008	gi|2438990672|gb|CP102918.1|	98.496	2792	40	2	222658	225448	121830	119040	0	4922
CDC64185-MN0344-21-007_S24_L001_00008	gi|1125860236|gb|CP013684.1|	98.438	320	5	0	1283	1602	123580	123899	7.06e-157	564
CDC64185-MN0344-21-007_S24_L001_00008	gi|670451478|dbj|AB855771.1|	98.413	126	2	0	181805	181930	90122	90247	4.89e-54	222
CDC64185-MN0344-21-007_S24_L001_00008	gi|670451478|dbj|AB855771.1|	98.376	4618	75	0	181977	186594	29597	34214	0	8113
CDC64185-MN0344-21-007_S24_L001_00008	gi|1435308767|gb|CP031095.1|	98.138	1665	31	0	252982	254646	114895	116559	0	2904
CDC64185-MN0344-21-007_S24_L001_00008	gi|2438990672|gb|CP102918.1|	98.138	1665	31	0	252982	254646	70064	68400	0	2904
CDC64187-MN0344-21-011_S1_L001_00007	gi|2574151795|gb|CP121697.1|	99.861	18718	18	1	228623	247332	243551	262268	0	34415
CDC64187-MN0344-21-011_S1_L001_00007	gi|2574151795|gb|CP121697.1|	99.505	61397	281	16	36746	98129	55213	116599	0	111700
CDC64187-MN0344-21-011_S1_L001_00007	gi|2331081440|dbj|AP025141.1|	99.485	777	4	0	171225	172001	178284	179060	0	1413
CDC64187-MN0344-21-011_S1_L001_00007	gi|1435308767|gb|CP031095.1|	98.944	284	2	1	163750	164032	228733	229016	1.25e-139	507
CDC64187-MN0344-21-011_S1_L001_00007	gi|1125860236|gb|CP013684.1|	98.592	2485	35	0	228623	231107	5517	3033	0	4396
CDC64187-MN0344-21-011_S1_L001_00007	gi|2331081440|dbj|AP025141.1|	98.511	4567	58	2	109154	113719	101194	105751	0	8048
CDC64187-MN0344-21-011_S1_L001_00007	gi|1125860236|gb|CP013684.1|	98.489	331	4	1	113725	114055	123909	123580	2.02e-162	582
CDC64187-MN0344-21-011_S1_L001_00007	gi|1435308767|gb|CP031095.1|	98.214	336	5	1	1893	2227	231518	231183	1.56e-163	586
CDC64187-MN0344-21-011_S1_L001_00007	gi|2438990672|gb|CP102918.1|	98.169	874	16	0	228619	229492	19223	20096	0	1526
CDC64187-MN0344-21-011_S1_L001_00007	gi|2438990672|gb|CP102918.1|	98.043	5213	95	6	195104	200312	165004	170213	0	9055
CDC64190-MN0344-21-011_S2_L001_00005	gi|2574151795|gb|CP121697.1|	99.861	18718	18	1	57610	76319	243551	262268	0	34415
CDC64190-MN0344-21-011_S2_L001_00005	gi|2574151795|gb|CP121697.1|	99.709	121980	315	19	129053	251022	55213	177162	0	223300
CDC64190-MN0344-21-011_S2_L001_00005	gi|1435308767|gb|CP031095.1|	99.189	3946	32	0	246854	250799	61682	57737	0	7110
CDC64190-MN0344-21-011_S2_L001_00005	gi|2438990672|gb|CP102918.1|	99.071	2798	23	3	236309	239105	119035	121830	0	5020
CDC64190-MN0344-21-011_S2_L001_00005	gi|1125860236|gb|CP013684.1|	98.592	2485	35	0	57610	60094	5517	3033	0	4396
CDC64190-MN0344-21-011_S2_L001_00005	gi|670451478|dbj|AB855771.1|	98.413	126	2	0	23474	23599	90247	90122	4.93e-54	222
CDC64190-MN0344-21-011_S2_L001_00005	gi|670451478|dbj|AB855771.1|	98.376	4618	75	0	18810	23427	34214	29597	0	8113
CDC64190-MN0344-21-011_S2_L001_00005	gi|2438990672|gb|CP102918.1|	98.169	874	16	0	57606	58479	19223	20096	0	1526
CDC64190-MN0344-21-011_S2_L001_00005	gi|1435308767|gb|CP031095.1|	98.098	1104	20	1	43950	45053	3671	2569	0	1921
CDC64190-MN0344-21-011_S2_L001_00005	gi|1125860236|gb|CP013684.1|	98.018	1312	26	0	235007	236318	12027	10716	0	2279
CDC64192-MN0344-21-011_S3_L001_00006	gi|2574151795|gb|CP121697.1|	99.82	19461	16	2	226542	246002	198838	179397	0	35726
CDC64192-MN0344-21-011_S3_L001_00006	gi|2574151795|gb|CP121697.1|	99.761	112444	251	14	1	112436	167646	55213	0	206100
CDC64192-MN0344-21-011_S3_L001_00006	gi|1435308767|gb|CP031095.1|	99.642	1675	6	0	254796	256470	63607	65281	0	3061
CDC64192-MN0344-21-011_S3_L001_00006	gi|2331081440|dbj|AP025141.1|	99.331	1644	11	0	48554	50197	98255	96612	0	2976
CDC64192-MN0344-21-011_S3_L001_00006	gi|1435308767|gb|CP031095.1|	99.189	3946	32	0	247049	250994	57737	61682	0	7110
CDC64192-MN0344-21-011_S3_L001_00006	gi|2438990672|gb|CP102918.1|	99.071	2798	23	3	2384	5180	121830	119035	0	5020
CDC64192-MN0344-21-011_S3_L001_00006	gi|2331081440|dbj|AP025141.1|	98.774	1631	18	2	39170	40800	106097	104469	0	2900
CDC64192-MN0344-21-011_S3_L001_00006	gi|1125860236|gb|CP013684.1|	98.592	2485	35	0	181395	183879	3033	5517	0	4396
CDC64192-MN0344-21-011_S3_L001_00006	gi|2438990672|gb|CP102918.1|	98.169	874	16	0	183010	183883	20096	19223	0	1526
CDC64192-MN0344-21-011_S3_L001_00006	gi|1125860236|gb|CP013684.1|	98.018	1312	26	0	5171	6482	10716	12027	0	2279
CDC64193-MN0344-21-011_S4_L001_00006	gi|2574151795|gb|CP121697.1|	99.861	18718	18	1	57610	76319	243551	262268	0	34415
CDC64193-MN0344-21-011_S4_L001_00006	gi|2574151795|gb|CP121697.1|	99.662	121980	372	19	129053	251022	55213	177162	0	222900
CDC64193-MN0344-21-011_S4_L001_00006	gi|1435308767|gb|CP031095.1|	99.189	3946	32	0	246854	250799	61682	57737	0	7110
CDC64193-MN0344-21-011_S4_L001_00006	gi|2438990672|gb|CP102918.1|	99.071	2798	23	3	236309	239105	119035	121830	0	5020
CDC64193-MN0344-21-011_S4_L001_00006	gi|1125860236|gb|CP013684.1|	98.592	2485	35	0	57610	60094	5517	3033	0	4396
CDC64193-MN0344-21-011_S4_L001_00006	gi|670451478|dbj|AB855771.1|	98.413	126	2	0	23474	23599	90247	90122	4.93e-54	222
CDC64193-MN0344-21-011_S4_L001_00006	gi|670451478|dbj|AB855771.1|	98.376	4618	75	0	18810	23427	34214	29597	0	8113
CDC64193-MN0344-21-011_S4_L001_00006	gi|2438990672|gb|CP102918.1|	98.169	874	16	0	57606	58479	19223	20096	0	1526
CDC64193-MN0344-21-011_S4_L001_00006	gi|1435308767|gb|CP031095.1|	98.098	1104	20	1	43950	45053	3671	2569	0	1921
CDC64193-MN0344-21-011_S4_L001_00006	gi|1125860236|gb|CP013684.1|	98.018	1312	26	0	235007	236318	12027	10716	0	2279
CDC64195-M01025-23-001_S13_L001_00006	gi|2574151795|gb|CP121697.1|	99.727	43881	96	6	212610	256486	177162	133302	0	80347
CDC64195-M01025-23-001_S13_L001_00006	gi|2574151795|gb|CP121697.1|	99.698	78226	220	13	1	78220	133428	55213	0	143100
CDC64195-M01025-23-001_S13_L001_00006	gi|1435308767|gb|CP031095.1|	99.189	3946	32	0	212833	216778	57737	61682	0	7110
CDC64195-M01025-23-001_S13_L001_00006	gi|2438990672|gb|CP102918.1|	99.071	2798	23	3	224527	227323	121830	119035	0	5020
CDC64195-M01025-23-001_S13_L001_00006	gi|1125860236|gb|CP013684.1|	98.592	2485	35	0	147179	149663	3033	5517	0	4396
CDC64195-M01025-23-001_S13_L001_00006	gi|670451478|dbj|AB855771.1|	98.413	126	2	0	183674	183799	90122	90247	4.93e-54	222
CDC64195-M01025-23-001_S13_L001_00006	gi|670451478|dbj|AB855771.1|	98.376	4618	75	0	183846	188463	29597	34214	0	8113
CDC64195-M01025-23-001_S13_L001_00006	gi|2438990672|gb|CP102918.1|	98.169	874	16	0	148794	149667	20096	19223	0	1526
CDC64195-M01025-23-001_S13_L001_00006	gi|1435308767|gb|CP031095.1|	98.098	1104	20	1	162220	163323	2569	3671	0	1921
CDC64195-M01025-23-001_S13_L001_00006	gi|1125860236|gb|CP013684.1|	98.018	1312	26	0	227314	228625	10716	12027	0	2279
CDC64197-MN0344-20-001_S18_L001_00009	gi|2574151795|gb|CP121697.1|	99.692	76523	220	13	1	76517	131725	55213	0	140000
CDC64197-MN0344-20-001_S18_L001_00009	gi|2574151795|gb|CP121697.1|	99.469	25632	107	11	210907	236533	177162	151555	0	46553
CDC64197-MN0344-20-001_S18_L001_00009	gi|1435308767|gb|CP031095.1|	99.189	3946	32	0	211130	215075	57737	61682	0	7110
CDC64197-MN0344-20-001_S18_L001_00009	gi|2438990672|gb|CP102918.1|	99.071	2798	23	3	222824	225620	121830	119035	0	5020
CDC64197-MN0344-20-001_S18_L001_00009	gi|1125860236|gb|CP013684.1|	98.592	2485	35	0	145476	147960	3033	5517	0	4396
CDC64197-MN0344-20-001_S18_L001_00009	gi|1125860236|gb|CP013684.1|	98.438	320	5	0	1263	1582	123580	123899	7.1e-157	564
CDC64197-MN0344-20-001_S18_L001_00009	gi|670451478|dbj|AB855771.1|	98.413	126	2	0	181971	182096	90122	90247	4.93e-54	222
CDC64197-MN0344-20-001_S18_L001_00009	gi|670451478|dbj|AB855771.1|	98.376	4618	75	0	182143	186760	29597	34214	0	8113
CDC64197-MN0344-20-001_S18_L001_00009	gi|1435308767|gb|CP031095.1|	98.138	1665	31	0	254720	256384	114895	116559	0	2904
CDC64197-MN0344-20-001_S18_L001_00009	gi|2438990672|gb|CP102918.1|	98.138	1665	31	0	254720	256384	70064	68400	0	2904
CDC64295E1-MN0344-21-004_S1_L001_00005	gi|2574151795|gb|CP121697.1|	99.856	18720	17	2	57610	76321	243551	262268	0	34411
CDC64295E1-MN0344-21-004_S1_L001_00005	gi|2574151795|gb|CP121697.1|	99.765	105962	231	14	128869	234822	55213	161164	0	194300
CDC64295E1-MN0344-21-004_S1_L001_00005	gi|1435308767|gb|CP031095.1|	99.189	3946	32	0	245032	248977	61682	57737	0	7110
CDC64295E1-MN0344-21-004_S1_L001_00005	gi|1125860236|gb|CP013684.1|	98.512	2487	35	1	57610	60096	5517	3033	0	4386
CDC64295E1-MN0344-21-004_S1_L001_00005	gi|2438990672|gb|CP102918.1|	98.496	2792	40	2	234493	237283	119040	121830	0	4922
CDC64295E1-MN0344-21-004_S1_L001_00005	gi|1125860236|gb|CP013684.1|	98.438	320	5	0	203804	204123	123899	123580	7.06e-157	564
CDC64295E1-MN0344-21-004_S1_L001_00005	gi|670451478|dbj|AB855771.1|	98.413	126	2	0	23474	23599	90247	90122	4.89e-54	222
CDC64295E1-MN0344-21-004_S1_L001_00005	gi|2438990672|gb|CP102918.1|	98.382	309	5	0	202376	202684	65140	65448	9.19e-151	544
CDC64295E1-MN0344-21-004_S1_L001_00005	gi|670451478|dbj|AB855771.1|	98.376	4618	75	0	18810	23427	34214	29597	0	8113
CDC64295E1-MN0344-21-004_S1_L001_00005	gi|1435308767|gb|CP031095.1|	98.098	1104	20	1	43950	45053	3671	2569	0	1921
CDC67234-M01025-23-001_S20_L001_00007	gi|2574151795|gb|CP121697.1|	99.861	18718	18	1	58516	77225	243551	262268	0	34415
CDC67234-M01025-23-001_S20_L001_00007	gi|2574151795|gb|CP121697.1|	99.711	121980	313	19	129959	251928	55213	177162	0	223300
CDC67234-M01025-23-001_S20_L001_00007	gi|1435308767|gb|CP031095.1|	99.189	3946	32	0	247760	251705	61682	57737	0	7110
CDC67234-M01025-23-001_S20_L001_00007	gi|2438990672|gb|CP102918.1|	99.071	2798	23	3	237215	240011	119035	121830	0	5020
CDC67234-M01025-23-001_S20_L001_00007	gi|1125860236|gb|CP013684.1|	98.592	2485	35	0	58516	61000	5517	3033	0	4396
CDC67234-M01025-23-001_S20_L001_00007	gi|670451478|dbj|AB855771.1|	98.413	126	2	0	24380	24505	90247	90122	4.93e-54	222
CDC67234-M01025-23-001_S20_L001_00007	gi|670451478|dbj|AB855771.1|	98.376	4618	75	0	19716	24333	34214	29597	0	8113
CDC67234-M01025-23-001_S20_L001_00007	gi|2438990672|gb|CP102918.1|	98.169	874	16	0	58512	59385	19223	20096	0	1526
CDC67234-M01025-23-001_S20_L001_00007	gi|1435308767|gb|CP031095.1|	98.098	1104	20	1	44856	45959	3671	2569	0	1921
CDC67234-M01025-23-001_S20_L001_00007	gi|1125860236|gb|CP013684.1|	98.018	1312	26	0	235913	237224	12027	10716	0	2279
CDC75010PL1-MN0344-20-003_S6_L001_00006	gi|1435308767|gb|CP031095.1|	99.026	6881	66	1	62344	69223	149817	142937	0	12334
CDC75010PL1-MN0344-20-003_S6_L001_00006	gi|2331081440|dbj|AP025141.1|	98.999	1798	16	2	206096	207892	231995	233791	0	3219
CDC75010PL1-MN0344-20-003_S6_L001_00006	gi|2574151795|gb|CP121697.1|	98.798	14395	153	6	207878	222264	247886	262268	0	25606
CDC75010PL1-MN0344-20-003_S6_L001_00006	gi|2438982986|gb|CP102910.1|	98.501	5671	85	0	207878	213548	25742	31412	0	10002
CDC75010PL1-MN0344-20-003_S6_L001_00006	gi|2574151795|gb|CP121697.1|	98.398	10363	145	8	197544	207892	236977	247332	0	18198
CDC75010PL1-MN0344-20-003_S6_L001_00006	gi|2438982986|gb|CP102910.1|	98.369	5210	83	2	173633	178841	175607	180815	0	9149
CDC75010PL1-MN0344-20-003_S6_L001_00006	gi|2331081440|dbj|AP025141.1|	98.317	7544	121	5	9315	16857	21006	28544	0	13223
CDC75010PL1-MN0344-20-003_S6_L001_00006	gi|1435308767|gb|CP031095.1|	98.303	7544	122	5	9315	16857	202388	194850	0	13217
CDC75010PL1-MN0344-20-003_S6_L001_00006	gi|1131384517|gb|CP015718.1|	98.032	13314	201	51	207878	221188	13256	1	0	23078
CDC75088T1-MN0344-21-012_S13_L001_00006	gi|2574151795|gb|CP121697.1|	99.866	18718	17	1	57610	76319	243551	262268	0	34420
CDC75088T1-MN0344-21-012_S13_L001_00006	gi|2574151795|gb|CP121697.1|	99.709	121980	315	19	129053	251022	55213	177162	0	223300
CDC75088T1-MN0344-21-012_S13_L001_00006	gi|1435308767|gb|CP031095.1|	99.189	3946	32	0	246854	250799	61682	57737	0	7110
CDC75088T1-MN0344-21-012_S13_L001_00006	gi|2438990672|gb|CP102918.1|	99.071	2798	23	3	236309	239105	119035	121830	0	5020
CDC75088T1-MN0344-21-012_S13_L001_00006	gi|1125860236|gb|CP013684.1|	98.592	2485	35	0	57610	60094	5517	3033	0	4396
CDC75088T1-MN0344-21-012_S13_L001_00006	gi|670451478|dbj|AB855771.1|	98.413	126	2	0	23474	23599	90247	90122	4.93e-54	222
CDC75088T1-MN0344-21-012_S13_L001_00006	gi|670451478|dbj|AB855771.1|	98.376	4618	75	0	18810	23427	34214	29597	0	8113
CDC75088T1-MN0344-21-012_S13_L001_00006	gi|2438990672|gb|CP102918.1|	98.169	874	16	0	57606	58479	19223	20096	0	1526
CDC75088T1-MN0344-21-012_S13_L001_00006	gi|1435308767|gb|CP031095.1|	98.098	1104	20	1	43950	45053	3671	2569	0	1921
CDC75088T1-MN0344-21-012_S13_L001_00006	gi|1125860236|gb|CP013684.1|	98.018	1312	26	0	235007	236318	12027	10716	0	2279
CDC75119PL2-M01025-23-002_S15_L001_00006	gi|1435308767|gb|CP031095.1|	99.026	6881	66	1	44956	51835	142937	149817	0	12334
CDC75119PL2-M01025-23-002_S15_L001_00006	gi|2331081440|dbj|AP025141.1|	98.999	1798	16	2	168425	170221	233791	231995	0	3219
CDC75119PL2-M01025-23-002_S15_L001_00006	gi|2574151795|gb|CP121697.1|	98.798	14395	153	6	154053	168439	262268	247886	0	25606
CDC75119PL2-M01025-23-002_S15_L001_00006	gi|2438982986|gb|CP102910.1|	98.501	5671	85	0	162769	168439	31412	25742	0	10002
CDC75119PL2-M01025-23-002_S15_L001_00006	gi|2574151795|gb|CP121697.1|	98.398	10363	145	8	168425	178773	247332	236977	0	18198
CDC75119PL2-M01025-23-002_S15_L001_00006	gi|2438982986|gb|CP102910.1|	98.369	5210	83	2	197476	202684	180815	175607	0	9149
CDC75119PL2-M01025-23-002_S15_L001_00006	gi|2331081440|dbj|AP025141.1|	98.317	7544	121	5	97322	104864	28544	21006	0	13223
CDC75119PL2-M01025-23-002_S15_L001_00006	gi|1435308767|gb|CP031095.1|	98.303	7544	122	5	97322	104864	194850	202388	0	13217
CDC75119PL2-M01025-23-002_S15_L001_00006	gi|1131384517|gb|CP015718.1|	98.032	13314	201	51	155129	168439	1	13256	0	23078
CDC76028H1-MN0344-21-012_S2_L001_00010	gi|2574151795|gb|CP121697.1|	99.866	18718	17	1	72592	91301	243551	262268	0	34420
CDC76028H1-MN0344-21-012_S2_L001_00010	gi|2574151795|gb|CP121697.1|	99.815	19461	17	2	10469	29929	179397	198838	0	35720
CDC76028H1-MN0344-21-012_S2_L001_00010	gi|1435308767|gb|CP031095.1|	99.642	1675	6	0	1	1675	65281	63607	0	3061
CDC76028H1-MN0344-21-012_S2_L001_00010	gi|1435308767|gb|CP031095.1|	99.189	3946	32	0	5477	9422	61682	57737	0	7110
CDC76028H1-MN0344-21-012_S2_L001_00010	gi|2331081440|dbj|AP025141.1|	98.376	739	9	3	56010	56747	219009	219745	0	1295
CDC76028H1-MN0344-21-012_S2_L001_00010	gi|2438990672|gb|CP102918.1|	98.23	113	2	0	15534	15646	93709	93821	4.4e-47	198
CDC76028H1-MN0344-21-012_S2_L001_00010	gi|2331081440|dbj|AP025141.1|	98.214	336	5	1	109182	109516	266129	266464	8.04e-164	586
CDC76028H1-MN0344-21-012_S2_L001_00010	gi|2438990672|gb|CP102918.1|	98.169	874	16	0	72588	73461	19223	20096	0	1526
CDC76028H1-MN0344-21-012_S2_L001_00011	gi|2574151795|gb|CP121697.1|	99.765	105962	231	14	7721	113674	55213	161164	0	194300
CDC76028H1-MN0344-21-012_S2_L001_00011	gi|2331081440|dbj|AP025141.1|	99.331	1644	11	0	69960	71603	96612	98255	0	2976
CDC76028H1-MN0344-21-012_S2_L001_00011	gi|2574151795|gb|CP121697.1|	98.941	4910	52	0	113345	118254	162473	167382	0	8780
CDC76028H1-MN0344-21-012_S2_L001_00011	gi|2331081440|dbj|AP025141.1|	98.774	1631	18	2	79357	80987	104469	106097	0	2900
CDC76028H1-MN0344-21-012_S2_L001_00011	gi|1125884293|gb|CP013710.1|	98.712	1631	20	1	79357	80987	129972	131601	0	2894
CDC76028H1-MN0344-21-012_S2_L001_00011	gi|1321441669|gb|CP014152.1|	98.654	1634	21	1	79357	80990	149413	147781	0	2894
CDC76028H1-MN0344-21-012_S2_L001_00011	gi|2438990672|gb|CP102918.1|	98.496	2792	40	2	113345	116135	119040	121830	0	4922
CDC76028H1-MN0344-21-012_S2_L001_00011	gi|2438990672|gb|CP102918.1|	98.382	309	5	0	81228	81536	65140	65448	4.27e-151	544
CDC76028H1-MN0344-21-012_S2_L001_00011	gi|1321441669|gb|CP014152.1|	98.207	502	9	0	81228	81729	147444	146943	0	878
CDC76028H1-MN0344-21-012_S2_L001_00011	gi|1125884293|gb|CP013710.1|	98.207	502	9	0	81228	81729	131941	132442	0	878
CDC76029B1-MN0344-21-012_S15_L001_00006	gi|2574151795|gb|CP121697.1|	99.866	18718	17	1	57610	76319	243551	262268	0	34420
CDC76029B1-MN0344-21-012_S15_L001_00006	gi|2574151795|gb|CP121697.1|	99.711	121980	313	19	129053	251022	55213	177162	0	223300
CDC76029B1-MN0344-21-012_S15_L001_00006	gi|1435308767|gb|CP031095.1|	99.189	3946	32	0	246854	250799	61682	57737	0	7110
CDC76029B1-MN0344-21-012_S15_L001_00006	gi|2438990672|gb|CP102918.1|	99.071	2798	23	3	236309	239105	119035	121830	0	5020
CDC76029B1-MN0344-21-012_S15_L001_00006	gi|1125860236|gb|CP013684.1|	98.592	2485	35	0	57610	60094	5517	3033	0	4396
CDC76029B1-MN0344-21-012_S15_L001_00006	gi|670451478|dbj|AB855771.1|	98.413	126	2	0	23474	23599	90247	90122	4.93e-54	222
CDC76029B1-MN0344-21-012_S15_L001_00006	gi|670451478|dbj|AB855771.1|	98.376	4618	75	0	18810	23427	34214	29597	0	8113
CDC76029B1-MN0344-21-012_S15_L001_00006	gi|2438990672|gb|CP102918.1|	98.169	874	16	0	57606	58479	19223	20096	0	1526
CDC76029B1-MN0344-21-012_S15_L001_00006	gi|1435308767|gb|CP031095.1|	98.098	1104	20	1	43950	45053	3671	2569	0	1921
CDC76029B1-MN0344-21-012_S15_L001_00006	gi|1125860236|gb|CP013684.1|	98.018	1312	26	0	235007	236318	12027	10716	0	2279
CDC76090-MN0344-21-013_S15_L001_00008	gi|2574151795|gb|CP121697.1|	99.866	18718	17	1	160230	178939	262268	243551	0	34420
CDC76090-MN0344-21-013_S15_L001_00008	gi|2574151795|gb|CP121697.1|	99.732	94259	235	14	13432	107682	149461	55213	0	172600
CDC76090-MN0344-21-013_S15_L001_00008	gi|2331081440|dbj|AP025141.1|	99.331	1644	11	0	43800	45443	98255	96612	0	2976
CDC76090-MN0344-21-013_S15_L001_00008	gi|1435308767|gb|CP031095.1|	99.254	1474	8	2	223087	224560	36270	37740	0	2658
CDC76090-MN0344-21-013_S15_L001_00008	gi|1435308767|gb|CP031095.1|	99.23	1429	11	0	223094	224522	70541	71969	0	2579
CDC76090-MN0344-21-013_S15_L001_00008	gi|2331081440|dbj|AP025141.1|	98.774	1631	18	2	34416	36046	106097	104469	0	2900
CDC76090-MN0344-21-013_S15_L001_00008	gi|1125860236|gb|CP013684.1|	98.592	2485	35	0	176455	178939	3033	5517	0	4396
CDC76090-MN0344-21-013_S15_L001_00008	gi|1125860236|gb|CP013684.1|	98.438	320	5	0	32428	32747	123580	123899	7.07e-157	564
CDC76090-MN0344-21-013_S15_L001_00008	gi|2438990672|gb|CP102918.1|	98.382	309	5	0	33867	34175	65448	65140	9.21e-151	544
CDC76090-MN0344-21-013_S15_L001_00008	gi|2438990672|gb|CP102918.1|	98.169	874	16	0	178070	178943	20096	19223	0	1526
CDC76110-MN0344-21-015_S1_L001_00007	gi|2574151795|gb|CP121697.1|	99.82	19461	16	2	224362	243822	198838	179397	0	35726
CDC76110-MN0344-21-015_S1_L001_00007	gi|2574151795|gb|CP121697.1|	99.752	108499	251	14	87	108577	163701	55213	0	198900
CDC76110-MN0344-21-015_S1_L001_00007	gi|2331081440|dbj|AP025141.1|	99.331	1644	11	0	44695	46338	98255	96612	0	2976
CDC76110-MN0344-21-015_S1_L001_00007	gi|1435308767|gb|CP031095.1|	99.189	3946	32	0	244869	248814	57737	61682	0	7110
CDC76110-MN0344-21-015_S1_L001_00007	gi|2331081440|dbj|AP025141.1|	98.774	1631	18	2	35311	36941	106097	104469	0	2900
CDC76110-MN0344-21-015_S1_L001_00007	gi|1125860236|gb|CP013684.1|	98.592	2485	35	0	177536	180020	3033	5517	0	4396
CDC76110-MN0344-21-015_S1_L001_00007	gi|1125860236|gb|CP013684.1|	98.438	320	5	0	33323	33642	123580	123899	7.15e-157	564
CDC76110-MN0344-21-015_S1_L001_00007	gi|670451478|dbj|AB855771.1|	98.413	126	2	0	215710	215835	90122	90247	4.96e-54	222
CDC76110-MN0344-21-015_S1_L001_00007	gi|670451478|dbj|AB855771.1|	98.376	4618	75	0	215882	220499	29597	34214	0	8113
CDC76110-MN0344-21-015_S1_L001_00007	gi|1435308767|gb|CP031095.1|	98.098	1104	20	1	192577	193680	2569	3671	0	1921
CDC76122B1-MN0344-21-016_S7_L001_00006	gi|2574151795|gb|CP121697.1|	99.82	19461	16	2	10733	30193	179397	198838	0	35726
CDC76122B1-MN0344-21-016_S7_L001_00006	gi|2574151795|gb|CP121697.1|	99.752	112180	249	15	140177	252337	55213	167382	0	205600
CDC76122B1-MN0344-21-016_S7_L001_00006	gi|1435308767|gb|CP031095.1|	99.691	1939	6	0	1	1939	65545	63607	0	3548
CDC76122B1-MN0344-21-016_S7_L001_00006	gi|2331081440|dbj|AP025141.1|	99.331	1644	11	0	202416	204059	96612	98255	0	2976
CDC76122B1-MN0344-21-016_S7_L001_00006	gi|1435308767|gb|CP031095.1|	99.189	3946	32	0	5741	9686	61682	57737	0	7110
CDC76122B1-MN0344-21-016_S7_L001_00006	gi|2438990672|gb|CP102918.1|	99.071	2798	23	3	247422	250218	119035	121830	0	5020
CDC76122B1-MN0344-21-016_S7_L001_00006	gi|2331081440|dbj|AP025141.1|	98.774	1631	18	2	211802	213432	104469	106097	0	2900
CDC76122B1-MN0344-21-016_S7_L001_00006	gi|1125860236|gb|CP013684.1|	98.592	2485	35	0	72856	75340	5517	3033	0	4396
CDC76122B1-MN0344-21-016_S7_L001_00006	gi|2438990672|gb|CP102918.1|	98.169	874	16	0	72852	73725	19223	20096	0	1526
CDC76122B1-MN0344-21-016_S7_L001_00006	gi|1125860236|gb|CP013684.1|	98.018	1312	26	0	246120	247431	12027	10716	0	2279
CDC76190T1-MN0344-21-017_S8_L001_00006	gi|2574151795|gb|CP121697.1|	99.739	45548	95	6	210927	256470	177162	131635	0	83430
CDC76190T1-MN0344-21-017_S8_L001_00006	gi|2574151795|gb|CP121697.1|	99.694	76543	218	13	1	76537	131745	55213	0	140000
CDC76190T1-MN0344-21-017_S8_L001_00006	gi|1435308767|gb|CP031095.1|	99.189	3946	32	0	211150	215095	57737	61682	0	7110
CDC76190T1-MN0344-21-017_S8_L001_00006	gi|2438990672|gb|CP102918.1|	99.071	2798	23	3	222844	225640	121830	119035	0	5020
CDC76190T1-MN0344-21-017_S8_L001_00006	gi|1125860236|gb|CP013684.1|	98.592	2485	35	0	145496	147980	3033	5517	0	4396
CDC76190T1-MN0344-21-017_S8_L001_00006	gi|670451478|dbj|AB855771.1|	98.413	126	2	0	181991	182116	90122	90247	4.93e-54	222
CDC76190T1-MN0344-21-017_S8_L001_00006	gi|670451478|dbj|AB855771.1|	98.376	4618	75	0	182163	186780	29597	34214	0	8113
CDC76190T1-MN0344-21-017_S8_L001_00006	gi|1435308767|gb|CP031095.1|	98.138	1665	31	0	254806	256470	114895	116559	0	2904
CDC76190T1-MN0344-21-017_S8_L001_00006	gi|2438990672|gb|CP102918.1|	98.138	1665	31	0	254806	256470	70064	68400	0	2904
CDC76190T1-MN0344-21-017_S8_L001_00006	gi|1125860236|gb|CP013684.1|	98.018	1312	26	0	225631	226942	10716	12027	0	2279
CDC76250PL1-MN0344-22-002_S1_L001_00005	gi|2574151795|gb|CP121697.1|	99.82	19461	16	2	10734	30194	179397	198838	0	35726
CDC76250PL1-MN0344-22-002_S1_L001_00005	gi|2574151795|gb|CP121697.1|	99.761	112180	250	14	144300	256471	55213	167382	0	205700
CDC76250PL1-MN0344-22-002_S1_L001_00005	gi|1435308767|gb|CP031095.1|	99.691	1939	6	0	1	1939	65545	63607	0	3548
CDC76250PL1-MN0344-22-002_S1_L001_00005	gi|2331081440|dbj|AP025141.1|	99.331	1644	11	0	206539	208182	96612	98255	0	2976
CDC76250PL1-MN0344-22-002_S1_L001_00005	gi|1435308767|gb|CP031095.1|	99.164	3947	32	1	5741	9687	61682	57737	0	7105
CDC76250PL1-MN0344-22-002_S1_L001_00005	gi|2438990672|gb|CP102918.1|	99.071	2798	23	3	251556	254352	119035	121830	0	5020
CDC76250PL1-MN0344-22-002_S1_L001_00005	gi|2331081440|dbj|AP025141.1|	98.774	1631	18	2	215936	217566	104469	106097	0	2900
CDC76250PL1-MN0344-22-002_S1_L001_00005	gi|1125860236|gb|CP013684.1|	98.592	2485	35	0	72857	75341	5517	3033	0	4396
CDC76250PL1-MN0344-22-002_S1_L001_00005	gi|2438990672|gb|CP102918.1|	98.169	874	16	0	72853	73726	19223	20096	0	1526
CDC76250PL1-MN0344-22-002_S1_L001_00005	gi|1125860236|gb|CP013684.1|	98.018	1312	26	0	250254	251565	12027	10716	0	2279
CDC77012B1-MN0344-22-004_S18_L001_00007	gi|2574151795|gb|CP121697.1|	99.866	18718	17	1	57610	76319	243551	262268	0	34420
CDC77012B1-MN0344-22-004_S18_L001_00007	gi|2574151795|gb|CP121697.1|	99.71	121980	314	19	130732	252701	55213	177162	0	223300
CDC77012B1-MN0344-22-004_S18_L001_00007	gi|1435308767|gb|CP031095.1|	99.189	3946	32	0	248533	252478	61682	57737	0	7110
CDC77012B1-MN0344-22-004_S18_L001_00007	gi|2438990672|gb|CP102918.1|	99.071	2798	23	3	237988	240784	119035	121830	0	5020
CDC77012B1-MN0344-22-004_S18_L001_00007	gi|1125860236|gb|CP013684.1|	98.592	2485	35	0	57610	60094	5517	3033	0	4396
CDC77012B1-MN0344-22-004_S18_L001_00007	gi|670451478|dbj|AB855771.1|	98.413	126	2	0	23474	23599	90247	90122	4.96e-54	222
CDC77012B1-MN0344-22-004_S18_L001_00007	gi|670451478|dbj|AB855771.1|	98.376	4618	75	0	18810	23427	34214	29597	0	8113
CDC77012B1-MN0344-22-004_S18_L001_00007	gi|2438990672|gb|CP102918.1|	98.169	874	16	0	57606	58479	19223	20096	0	1526
CDC77012B1-MN0344-22-004_S18_L001_00007	gi|1435308767|gb|CP031095.1|	98.098	1104	20	1	43950	45053	3671	2569	0	1921
CDC77012B1-MN0344-22-004_S18_L001_00007	gi|1125860236|gb|CP013684.1|	98.018	1312	26	0	236686	237997	12027	10716	0	2279
CDC77067H1-MN0344-22-006_S22_L001_00008	gi|2574151795|gb|CP121697.1|	99.82	19461	16	2	10469	29929	179397	198838	0	35726
CDC77067H1-MN0344-22-006_S22_L001_00008	gi|2574151795|gb|CP121697.1|	99.756	112216	256	14	145714	257921	55213	167418	0	205700
CDC77067H1-MN0344-22-006_S22_L001_00008	gi|1435308767|gb|CP031095.1|	99.642	1675	6	0	1	1675	65281	63607	0	3061
CDC77067H1-MN0344-22-006_S22_L001_00008	gi|2331081440|dbj|AP025141.1|	99.331	1644	11	0	207953	209596	96612	98255	0	2976
CDC77067H1-MN0344-22-006_S22_L001_00008	gi|1435308767|gb|CP031095.1|	99.189	3946	32	0	5477	9422	61682	57737	0	7110
CDC77067H1-MN0344-22-006_S22_L001_00008	gi|2438990672|gb|CP102918.1|	99.071	2798	23	3	252970	255766	119035	121830	0	5020
CDC77067H1-MN0344-22-006_S22_L001_00008	gi|2331081440|dbj|AP025141.1|	98.774	1631	18	2	217350	218980	104469	106097	0	2900
CDC77067H1-MN0344-22-006_S22_L001_00008	gi|1125860236|gb|CP013684.1|	98.592	2485	35	0	72592	75076	5517	3033	0	4396
CDC77067H1-MN0344-22-006_S22_L001_00008	gi|2438990672|gb|CP102918.1|	98.169	874	16	0	72588	73461	19223	20096	0	1526
CDC77067H1-MN0344-22-006_S22_L001_00008	gi|1125860236|gb|CP013684.1|	98.018	1312	26	0	251668	252979	12027	10716	0	2279
CDC77171B1-M01025-23-001_S11_L001_00007	gi|2574151795|gb|CP121697.1|	99.727	43881	96	6	214289	258165	177162	133302	0	80347
CDC77171B1-M01025-23-001_S11_L001_00007	gi|2574151795|gb|CP121697.1|	99.701	78226	218	13	1	78220	133428	55213	0	143100
CDC77171B1-M01025-23-001_S11_L001_00007	gi|1435308767|gb|CP031095.1|	99.189	3946	32	0	214512	218457	57737	61682	0	7110
CDC77171B1-M01025-23-001_S11_L001_00007	gi|2438990672|gb|CP102918.1|	99.071	2798	23	3	226206	229002	121830	119035	0	5020
CDC77171B1-M01025-23-001_S11_L001_00007	gi|1125860236|gb|CP013684.1|	98.551	2485	36	0	148858	151342	3033	5517	0	4390
CDC77171B1-M01025-23-001_S11_L001_00007	gi|670451478|dbj|AB855771.1|	98.413	126	2	0	185353	185478	90122	90247	4.96e-54	222
CDC77171B1-M01025-23-001_S11_L001_00007	gi|670451478|dbj|AB855771.1|	98.376	4618	75	0	185525	190142	29597	34214	0	8113
CDC77171B1-M01025-23-001_S11_L001_00007	gi|1435308767|gb|CP031095.1|	98.098	1104	20	1	163899	165002	2569	3671	0	1921
CDC77171B1-M01025-23-001_S11_L001_00007	gi|2438990672|gb|CP102918.1|	98.055	874	17	0	150473	151346	20096	19223	0	1520
CDC77171B1-M01025-23-001_S11_L001_00007	gi|1125860236|gb|CP013684.1|	98.018	1312	26	0	228993	230304	10716	12027	0	2279
